# Supplementary material for: An autoinhibited state of 53BP1 revealed by small molecule antagonists and protein engineering
Source: Nat Commun. 2023 Sep 29;14:6091. doi: 10.1038/s41467-023-41821-6 (PMC10541411; doi:10.1038/s41467-023-41821-6)
Supplement: Supplementary file 4 — Source Data [file 41467_2023_41821_MOESM4_ESM.xlsx]

## Sheet: Figure 5c
53BP1FFR:	WT	WT	WT	WT	PN	PN	PN	PN	CC	CC	CC	CC
[UNC3474] in μM	0	50	100	200	0	50	100	200	0	50	100	200
53BP1 IRIF	50	60	24	19	50	44	52	53	58	43	48	33
	45	49	29	8	47	38	52	59	65	36	34	35
	61	49	22	25	39	32	52	52	43	31	54	41
	68	42	27	18	51	35	49	54	42	45	45	38
	44	47	24	31	64	52	44	48	68	33	40	45
	66	45	34	1	51	32	47	61	64	32	54	46
	59	44	27	13	48	43	52	39	56	43	55	42
	64	40	22	30	43	36	52	37	42	41	55	43
	57	56	31	10	58	49	50	39	44	43	41	40
	53	43	24	39	63	40	41	46	42	39	50	33
	57	50	24	13	36	41	54	51	47	39	46	41
	60	44	21	13	35	34	47	63	45	43	44	40
	45	42	20	37	55	33	45	48	50	43	50	35
	49	40	36	33	46	46	54	62	39	40	39	35
	58	54	20	2	46	38	40	44	58	42	51	34
	57	44	36	6	62	50	51	34	66	30	43	44
	68	54	25	11	65	36	43	50	61	34	39	40
	62	44	35	23	46	35	53	33	59	43	45	43
	63	51	29	8	60	40	40	63	54	34	46	40
	58	43	37	31	36	54	40	61	54	47	54	42
	68	54	28	27	40	44	47	63	54	39	38	43
	62	54	27	6	40	53	48	46	47	35	35	42
	52	40	33	5	50	35	52	48	60	31	52	33
	55	45	32	31	52	36	48	44	48	30	45	34
	68	48	28	14	41	45	51	52	60	31	50	41
	65	51	39	9	48	35	54	34	43	41	37	41
	56	49	32	38	42	45	44	58	69	38	43	36
	65	46	37	36	36	49	41	37	42	36	53	40
	62	57	32	10	61	52	45	34	62	32	45	37
	52	48	20	0	35	48	55	40	62	41	42	34
	67	45	26	2	45	36	47	38	43	46	48	40
	54	41	36	10	54	48	41	47	52	39	51	44
	67	53	31	2	45	37	51	59	51	35	47	45
	52	50	29	34	57	44	52	53	63	35	35	39
	53	59	26	4	55	34	47	56	46	35	40	43
	63	52	20	1	49	43	55	36	45	47	33	35
	61	56	32	4	61	51	44	34	65	36	53	46
	63	49	23	11	51	39	50	60	43	32	45	35
	65	41	34	38	49	54	55	50	65	41	36	41
	55	59	26	28	44	35	47	33	66	41	47	44
	54	44	38	35	42	30	40	36	55	37	46	37
	68	45	23	15	46	35	46	52	63	43	41	40
	47	55	30	28	44	39	47	34	54	48	40	42
	55	55	27	1	64	30	50	39	65	45	37	37
	53	41	31	33	60	42	51	40	63	46	51	39
	61	44	25	15	58	46	45	34	46	47	52	41
	49	42	38	27	37	47	41	39	51	40	53	46
	66	54	36	38	45	34	40	42	51	35	35	43
	59	42	22	10	50	33	47	33	39	44	33	43
	44	57	21	13	65	32	42	43	47	32	34	33
	48	47	35	31	40	43	46	34	44	32	39	33
	54	57	21	36	53	48	50	43	42	33	47	45
	49	46	25	20	57	44	53	62	56	35	41	45
	46	40	31	40	50	32	53	58	46	48	34	37
	65	60	22	9	59	30	55	41	52	32	52	46
	50	47	22	38	51	31	40	57	39	47	34	46
	44	52	28	1	52	31	55	46	41	37	44	36
	58	46	28	26	54	48	54	49	46	47	55	45
	60	49	26	25	58	34	54	56	40	45	42	37
	46	56	25	3	36	44	42	54	67	42	39	33
	59	40	20	27	40	45	53	55	51	32	39	36
	53	58	25	31	56	47	47	49	44	48	47	35
	47	57	30	15	59	37	40	44	45	38	41	41
	63	53	28	30	65	46	55	39	41	34	34	44
	53	43	38	15	41	53	40	59	59	39	52	42
	56	48	20	2	49	43	55	61	56	32	34	46
	64	42	31	7	60	38	49	49	69	47	44	36
	49	51	35	2	38	36	44	40	54	47	55	45
	63	44	25	22	40	50	52	36	45	34	42	37
	64	46	36	27	61	40	43	61	69	46	39	33
	57	52	29	4	65	54	45	46	42	40	39	36
	54	54	31	35	41	35	47	63	67	43	51	35
	53	50	22	22	63	53	52	41	53	48	37	41
	67	42	32	37	59	41	44	41	64	38	46	44
	61	60	35	16	37	34	46	60	55	41	55	42
	50	60	34	10	59	47	43	34	55	35	35	38
	63	47	37	36	48	49	42	55	49	32	39	40
	52	49	28	8	63	49	42	55	57	38	36	43
	51	59	25	11	56	49	41	37	43	34	33	42
	62	47	32	28	36	35	48	58	54	44	47	38
	66	48	32	34	44	53	41	33	40	43	39	45
	46	51	20	34	38	38	40	63	54	40	33	42
	66	58	38	20	52	33	50	60	47	44	52	43
	54	49	33	36	40	36	50	54	61	32	54	37
	47	48	27	39	52	50	40	57	54	47	55	43
	53	49	35	34	36	41	45	41	67	47	46	33
	57	47	28	25	60	30	47	60	52	33	48	46
	49	59	26	0	42	44	55	56	49	35	36	45
	49	47	23	16	53	53	48	53	54	48	43	46
	54	50	34	2	63	39	49	63	53	35	55	39
	62	56	31	37	51	48	54	62	58	37	51	39
	56	40	28	26	65	35	51	59	61	39	51	41
	47	57	31	26	48	45	48	45	58	46	41	37
	59	41	20	19	61	49	40	48	58	43	49	46
	60	45	28	39	60	33	51	51	45	45	52	35
	62	51	37	26	51	46	50	41	57	36	54	38
	64	55	37	31	64	34	44	47	65	39	46	39
	59	46	32	11	56	44	41	52	44	42	35	39
	56	47	36	15	49	40	42	49	40	46	47	46
	53	50	37	28	37	38	49	49	64	30	48	39
	47	44	32	18	57	54	40	35	69	33	35	34
	66	58	20	35	36	36	48	48	43	34	50	34
	45	45	20	33	51	35	54	60	63	43	39	41
	48		31	13	62	36	42	44	63	41	35	35
	65		27		62	36	55	38	59	30	52	44
	58		23		60	36	51	63	46	47	40	34
	65		26		48	40	51	50	47	31	41	36
	48				46	45	45	48	58	42	53	43
	48					46	54	62	55	36	33	40
	64					45	52	59	42	32	53	34
						49	43	63	42	36		42
						43	53	39	52	41		34
						51		40	61			43
						51		54	69			43
						33		49	43			38
						32		63	55			46
						52		51	52			34
						44			47			36
						30			55			39
						30			49			34
						30			62			37
						46			39			44
						43			45
						33			43
									60
									57
									42
									50
									61

## Sheet: Figure 5d
53BP1FFR:	WT	WT	WT	WT	PN	PN	PN	PN	CC	CC	CC	CC
[UNC3474] in μM	0	50	100	200	0	50	100	200	0	50	100	200
gH2AX IRIF	29	33	37	40	30	36	47	45	33	34	26	23
	33	31	42	37	36	32	49	49	36	49	47	34
	35	55	49	34	38	43	31	36	34	38	31	24
	42	39	56	45	29	39	48	44	21	47	42	21
	49	53	26	48	39	28	46	49	44	33	29	44
	39	34	53	35	33	31	46	34	48	46	34	37
	39	34	42	44	36	26	34	35	44	41	27	25
	27	46	58	31	24	23	36	49	51	43	45	22
	49	38	57	31	33	25	34	47	56	37	31	27
	37	37	29	33	22	31	46	33	26	44	25	37
	42	24	59	41	39	27	39	35	42	48	39	24
	50	38	59	34	38	30	32	46	35	35	29	41
	34	35	20	40	25	22	31	38	46	44	46	35
	49	38	52	33	29	42	35	45	22	53	35	42
	36	33	47	34	31	37	44	37	40	44	40	39
	49	28	55	38	29	38	43	49	33	34	47	25
	53	40	42	36	29	42	46	38	50	38	34	37
	33	48	29	35	33	31	36	41	27	40	33	34
	46	24	48	36	45	41	38	33	52	42	38	34
	35	32	50	46	26	43	46	43	39	45	37	24
	28	38	32	37	37	20	37	39	37	45	41	48
	49	40	35	30	27	40	46	50	55	33	28	32
	40	50	56	36	42	37	41	38	47	38	34	30
	52	25	32	31	37	22	31	47	36	41	26	22
	51	45	28	38	37	34	38	46	28	49	28	44
	35	30	30	36	47	31	37	38	40	42	40	46
	44	23	30	32	46	43	39	46	57	47	48	40
	52	52	23	34	32	38	40	39	20	51	37	44
	50	48	51	38	40	39	39	41	47	33	43	49
	31	45	49	31	49	33	48	33	26	52	44	30
	26	23	43	43	45	28	48	40	40	52	44	41
	55	22	40	33	22	32	44	45	57	51	26	38
	53	40	52	36	45	24	41	33	39	42	46	22
	27	38	43	47	37	21	43	34	23	48	33	25
	26	30	58	30	42	28	46	46	57	51	37	41
	28	22	54	45	46	36	37	43	21	52	49	39
	53	21	43	38	32	43	40	37	36	35	37	27
	45	48	20	32	49	20	40	51	51	37	26	37
	31	54	35	47	27	38	40	36	37	36	40	38
	29	48	45	36	26	20	35	45	52	50	34	39
	36	51	36	48	49	34	48	49	28	37	29	21
	26	23	53	40	24	41	40	33	51	49	47	28
	36	35	53	34	48	29	37	40	52	43	29	30
	55	42	58	36	28	25	34	33	52	40	28	45
	45	35	20	39	43	35	37	46	44	50	34	28
	44	34	55	44	41	36	42	37	22	43	41	47
	30	35	36	39	38	44	31	49	28	37	24	35
	37	32	40	43	46	20	35	45	55	40	29	39
	36	31	48	45	28	37	47	43	33	44	27	28
	43	31	41	45	28	23	38	43	33	53	41	23
	26	22	47	38	38	35	41	47	42	40	41	22
	52	28	34	31	29	36	45	49	26	43	29	42
	31	34	56	48	41	20	49	42	50	39	46	29
	40	41	29	38	43	44	49	41	53	33	39	34
	36	45	48	31	35	21	45	33	50	44	36	30
	31	49	50	47	30	29	44	36	48	34	42	39
	54	22	31	36	43	27	39	37	45	41	38	33
	43	53	51	31	27	25	43	45	27	46	41	25
	51	48	22	42	46	42	34	48	21	44	49	47
	45	43	39	34	37	24	32	34	41	37	28	24
	40	21	29	36	27	42	41	38	51	38	27	41
	53	48	53	40	35	38	31	36	52	40	25	36
	51	41	47	47	39	36	44	40	55	53	36	44
	50	48	32	31	42	44	40	45	55	42	32	43
	33	52	37	36	35	26	48	36	49	44	41	46
	50	55	23	30	26	28	37	49	50	44	49	45
	50	23	50	32	26	28	40	35	48	39	32	21
	47	54	41	30	48	44	49	48	44	37	40	41
	34	30	45	39	27	37	48	33	22	44	45	38
	37	23	21	40	28	23	46	46	45	33	43	28
	30	43	30	42	35	32	47	33	47	41	42	30
	34	26	26	31	38	43	34	48	48	52	29	42
	34	40	56	35	47	43	42	40	41	38	38	26
	35	23	42	30	25	35	41	45	34	46	26	30
	32	38	53	46	36	29	40	48	49	45	24	24
	53	43	37	30	41	39	41	49	31	36	26	25
	49	46	22	31	30	21	49	49	36	47	38	33
	30	32	30	37	45	27	45	45	44	34	43	31
	34	41	29	32	24	27	41	45	35	50	25	32
	31	28	39	42	41	38	38	47	31	49	31	28
	38	26	36	35	23	41	33	47	44	33	34	22
	47	48	55	36	48	41	42	33	36	48	44	37
	39	37	57	43	47	27	49	43	45	38	24	34
	29	47	51	47	29	42	38	38	38	42	42	42
	45	48	30	46	35	21	42	44	39	39	28	38
	44	23	29	48	29	41	31	37	39	50	31	41
	45	43	46	43	29	23	35	40	36	50	28	39
	29	22	51	37	30	44	39	47	56	33	34	21
	45	24	45	45	23	41	43	48	39	37	29	43
	34	23	40	45	29	29	41	42	45	42	43	41
	29	25	31	40	27	26	45	39	23	40	46	32
	48	46	32	44	45	27	34	36	25	49	31	37
	37	51	44	36	45	24	49	36	21	47	40	22
	52	41	51	33	34	24	35	47	49	37	44	32
	53	22	43	47	29	23	46	35	54	37	30	46
	54	28	37	39	37	21	37	36	45	50	36	26
	43	27	27	47	47	43	49	41	22	49	31	30
	37	33	30	36	49	28	37	39	29	36	31	33
	31	49	54	36	30	36	48	33	38	40	24	29
	37	27	27	30	41	30	48	33	45	37	31	22
	40	54	44	36	29	34	42	47	38	41	25	29
	36	25	22	39	42	25	38	39	45	51	34	36
	37	28	42	47	47	29	41	40	36	37	27	46
	35		49	45	28	34	33	39	42	48	37	27
	35		39		42	23	35	35	48	49	43	48
	54		34		31	39	37	39	36	48	24	48
	43		28		44	29	41	39	28	50	44	21
	55				24	30	46	36	24	41	36	34
	42					33	31	45	46	34	38	40
						36	47	33	20	44	37	42
						28	48	40	38	37		47
						33	31	33	32	38		33
						42		51	39			45
						38		44	28			24
						38		46	28			43
						33		37	48			24
						30		46	54			29
						36			56			29
						44			28			28
						38			30			34
						44			38			45
						37			33			29
						41			36
						34			47
									37
									56
									41
									33
									35
